# Supplementary material for: Novel Tyrosine Kinase Inhibitors to Target Chronic Myeloid Leukemia
Source: Molecules. 2022 May 18;27(10):3220. doi: 10.3390/molecules27103220 (PMC9143943; doi:10.3390/molecules27103220)
Supplement: Supplementary file 1 [file molecules-27-03220-s001.zip]

Archive with 1 entries (1 files):
- molecules-1668367 SI.pdf
